# Supplementary material for: Augmentation of the Benzyl Isothiocyanate-Induced Antiproliferation by NBDHEX in the HCT-116 Human Colorectal Cancer Cell Line
Source: Int J Mol Sci. 2025 Aug 22;26(17):8145. doi: 10.3390/ijms26178145 (PMC12428750; doi:10.3390/ijms26178145)
Supplement: Supplementary file 1 [file ijms-26-08145-s001.zip]

Archive with 1 entries (1 files):
- ijms-3697215-supplementary.pdf
